# Supplementary material for: Microarray amplification bias: loss of 30% differentially expressed genes due to long probe – poly(A)-tail distances
Source: BMC Genomics. 2007 Aug 15;8:277. doi: 10.1186/1471-2164-8-277 (PMC2000903; doi:10.1186/1471-2164-8-277)
Supplement: Additional file 1 — Probe – poly(A)-tail distances of Agilent whole human genome array. For 22,388 probes of the Agilent WHG array, the determined probe – poly(A)-tail distances are listed in this table. [file 1471-2164-8-277-S1.xls]

## Sheet: Additional file 1
Additional file 1.
27,590 human refseq hits were retrieved by mega-BLAST search for 22,388 different
Agilent WHG probes. For 21,103 probes, unique probe - poly(A)-tail distances were
determined. For 1,285 probes, variable transcript lengths were identified resulting in
different probe - poly(A)-tail distances.
The probe - poly(A)-tail distance (nucleotides) were calculated by subtracting
the probe position from the corresponding transcript length.
Agilent WHG probes	Accession Number	probe - poly(A) tail distance (nt)
A_23_P100001	NM_207446	108
A_23_P100022	NM_014848	262
A_23_P100056	NM_194272	246
A_23_P100074	NM_020371	272
A_23_P100103	NM_015289	2088
A_23_P100111	NM_007236	2491
A_23_P100127	NM_170589	3347
A_23_P100127	NM_144508	3347
A_23_P100133	NM_015251	1797
A_23_P100141	NM_023076	289
A_23_P100156	NM_017849	1793
A_23_P100177	NM_002428	1238
A_23_P100189	NM_002761	104
A_23_P100196	NM_005153	658
A_23_P100203	NM_001537	319
A_23_P100220	NM_024939	604
A_23_P100240	NM_004062	17
A_23_P10025	NM_006159	371
A_23_P100263	NM_030629	1722
A_23_P100263	NM_198390	1722
A_23_P100278	NM_000833	1640
A_23_P100315	NM_020664	223
A_23_P100341	NM_014321	262
A_23_P100344	NM_014321	747
A_23_P100355	NM_002720	601
A_23_P100386	NM_152456	1060
A_23_P100392	NM_007108	123
A_23_P100392	NM_207013	123
A_23_P100408	NM_006181	679
A_23_P100413	NM_058219	1219
A_23_P100420	NM_015144	301
A_23_P100478	NM_032188	726
A_23_P100486	NM_024006	243
A_23_P100499	NM_024589	982
A_23_P100501	NM_002134	577
A_23_P100517	NM_145254	540
A_23_P100556	NM_015219	2929
A_23_P100556	NM_001013839	2929
A_23_P100576	NM_002795	405
A_23_P100583	NM_006151	457
A_23_P100602	NM_005993	1052
A_23_P10062	NM_013244	690
A_23_P100632	NM_001002032	760
A_23_P100632	NM_001002033	760
A_23_P100632	NM_016185	760
A_23_P100642	NM_002686	115
A_23_P100654	NM_020899	262
A_23_P100660	NM_002615	141
A_23_P100676	NM_017575	401
A_23_P100693	NM_014877	208
A_23_P100704	NM_139033	159
A_23_P100704	NM_139032	186
A_23_P100711	NM_000304	111
A_23_P100730	NM_003726	53
A_23_P100754	NM_022739	1510
A_23_P100764	NM_016016	393
A_23_P10077	NM_020376	303
A_23_P100779	NM_014233	2559
A_23_P100788	NM_012448	3100
A_23_P100795	NM_139276	585
A_23_P100795	NM_003150	585
A_23_P10081	NM_144996	859
A_23_P10081	NM_182896	859
A_23_P100868	NM_001033580	82
A_23_P100872	NM_002146	2433
A_23_P100883	NM_015355	454
A_23_P100912	NM_014030	692
A_23_P100931	NM_001033054	1263
A_23_P100931	NM_001033055	1263
A_23_P100931	NM_014336	1263
A_23_P100935	NM_001033054	1377
A_23_P100935	NM_001033055	1377
A_23_P100935	NM_014336	1377
A_23_P100963	NM_182538	215
A_23_P100990	NM_006771	140
A_23_P100991	NM_006771	180
A_23_P101007	NM_178493	907
A_23_P101013	NM_007267	349
A_23_P101038	NM_031962	202
A_23_P101048	NM_031959	313
A_23_P101054	NM_021013	97
A_23_P101084	NM_032598	363
A_23_P101111	NM_004715	367
A_23_P101111	NM_048368	367
A_23_P101131	NM_001012512	41
A_23_P101131	NM_001012513	41
A_23_P101131	NM_002091	41
A_23_P101141	NM_017831	4319
A_23_P101185	NM_004539	299
A_23_P101208	NM_148923	203
A_23_P10121	NM_003012	693
A_23_P101237	NM_031446	510
A_23_P101253	NM_025040	2458
A_23_P101258	NM_025040	2751
A_23_P10127	NM_003012	197
A_23_P101272	NM_017908	94
A_23_P101281	NM_032828	250
A_23_P101297	NM_012155	529
A_23_P101319	NM_152354	577
A_23_P101321	NM_199002	318
A_23_P101321	NM_004706	318
A_23_P101321	NM_198977	318
A_23_P101332	NM_023008	770
A_23_P101332	NM_178159	770
A_23_P101342	NM_032885	343
A_23_P10135	NM_001001349	1424
A_23_P101351	NM_024106	314
A_23_P101374	NM_030622	339
A_23_P101380	NM_198540	39
A_23_P101392	NM_024074	341
A_23_P101407	NM_000064	450
A_23_P101427	NM_145245	765
A_23_P101434	NM_144687	470
A_23_P101461	NM_030818	65
A_23_P101476	NM_030824	314
A_23_P101480	NM_014975	7
A_23_P101505	NM_144947	153
A_23_P101505	NM_006853	153
A_23_P101516	NM_004977	1244
A_23_P101521	NM_152358	79
A_23_P101532	NM_001015	187
A_23_P101551	NM_001190	259
A_23_P10156	NM_024591	403
A_23_P101564	NM_019113	474
A_23_P101573	NM_133498	320
A_23_P101623	NM_022103	1385
A_23_P101636	NM_006737	400
A_23_P101642	NM_002842	152
A_23_P101655	NM_004924	806
A_23_P101671	NM_033064	70
A_23_P101683	NM_001828	117
A_23_P101699	NM_032631	795
A_23_P101699	NM_001001520	798
A_23_P101707	NM_005817	774
A_23_P10172	NM_013270	363
A_23_P101742	NM_172251	273
A_23_P101759	NM_002034	423
A_23_P101761	NM_032551	335
A_23_P101774	NM_000453	377
A_23_P101783	NM_005535	370
A_23_P101796	NM_033025	697
A_23_P101806	NM_182983	156
A_23_P101811	NM_021030	206
A_23_P10182	NM_003500	92
A_23_P101829	NM_004720	839
A_23_P101871	NM_148169	599
A_23_P101871	NM_024907	599
A_23_P101893	NM_032447	891
A_23_P101905	NM_005883	3
A_23_P101908	NM_005883	63
A_23_P10194	NM_201575	34
A_23_P10194	NM_012410	48
A_23_P101943	NM_012097	1925
A_23_P101950	NM_005917	32
A_23_P101960	NM_006887	450
A_23_P101992	NM_006770	218
A_23_P102000	NM_001008540	51
A_23_P102000	NM_003467	51
A_23_P102017	NM_020711	441
A_23_P102017	NM_001009959	441
A_23_P102037	NM_025147	918
A_23_P10206	NM_005328	547
A_23_P102060	NM_006751	384
A_23_P102083	NM_033030	1774
A_23_P102083	NM_197970	1774
A_23_P10211	NM_052885	4081
A_23_P102113	NM_025216	118
A_23_P102117	NM_025216	199
A_23_P102122	NM_152862	368
A_23_P102192	NM_145687	4249
A_23_P102192	NM_145686	4249
A_23_P102192	NM_004834	4273
A_23_P102202	NM_000179	115
A_23_P102235	NM_003096	303
A_23_P102242	NM_022826	1220
A_23_P102258	NM_053050	114
A_23_P102262	NM_014763	6616
A_23_P102278	NM_001004360	2380
A_23_P102278	NM_020868	2380
A_23_P102286	NM_000233	1182
A_23_P10232	NM_017935	263
A_23_P102320	NM_138285	50
A_23_P102320	NM_001008544	50
A_23_P102351	NM_004854	1039
A_23_P102364	NM_019850	80
A_23_P102391	NM_014585	460
A_23_P102404	NM_006429	319
A_23_P102412	NM_019091	445
A_23_P102420	NM_006430	428
A_23_P102454	NM_016133	1745
A_23_P102462	NM_153214	706
A_23_P102471	NM_000251	140
A_23_P102481	NM_005214	1208
A_23_P102481	NM_001037631	1208
A_23_P102508	NM_021095	611
A_23_P102517	NM_002601	532
A_23_P102523	NM_003128	3091
A_23_P102542	NM_001002243	147
A_23_P102542	NM_017657	147
A_23_P102542	NM_203437	147
A_23_P102551	NM_005434	1575
A_23_P102571	NM_020062	587
A_23_P102575	NM_020062	830
A_23_P102582	NM_199483	91
A_23_P102582	NM_018840	91
A_23_P102611	NM_003881	75
A_23_P102622	NM_030590	134
A_23_P102622	NM_003833	134
A_23_P102634	NM_080827	269
A_23_P102694	NM_080831	338
A_23_P102706	NM_014723	332
A_23_P102731	NM_175840	29
A_23_P102731	NM_175842	29
A_23_P102743	NM_015939	1366
A_23_P102759	NM_014962	2808
A_23_P102759	NM_181443	2808
A_23_P102769	NM_052865	1564
A_23_P102770	NM_016100	351
A_23_P102832	NM_001035518	180
A_23_P102842	NM_021100	436
A_23_P102864	NM_002772	729
A_23_P102876	NM_006585	442
A_23_P102884	NM_203446	2570
A_23_P102884	NM_003895	2570
A_23_P102890	NM_032476	69
A_23_P1029	NM_017459	593
A_23_P10291	NM_001910	16
A_23_P10291	NM_148964	16
A_23_P102917	NM_033173	737
A_23_P102919	NM_033173	1120
A_23_P102925	NM_005049	428
A_23_P102937	NM_006936	432
A_23_P102965	NM_015367	569
A_23_P102973	NM_022719	183
A_23_P102988	NM_006440	912
A_23_P102994	NM_058004	598
A_23_P103011	NM_004914	44
A_23_P103034	NM_001886	343
A_23_P10305	NM_175859	2375
A_23_P103062	NM_152267	508
A_23_P103070	NM_003405	407
A_23_P103084	NM_005488	1325
A_23_P103099	NM_001031695	897
A_23_P103099	NM_014309	1233
A_23_P103104	NM_002405	228
A_23_P103110	NM_012323	476
A_23_P103120	NM_004286	32
A_23_P103131	NM_019008	2069
A_23_P103149	NM_001098	119
A_23_P103149	NM_001018050	3015
A_23_P103149	NM_001018052	3015
A_23_P103172	NM_138467	1269
A_23_P103180	NM_138467	1776
A_23_P103226	NM_001441	688
A_23_P103232	NM_017823	43
A_23_P103248	NM_145167	2720
A_23_P103256	NM_021023	977
A_23_P103276	NM_138417	199
A_23_P103282	NM_004872	491
A_23_P103310	NM_002963	220
A_23_P103328	NM_198712	266
A_23_P103328	NM_198713	268
A_23_P103328	NM_000957	268
A_23_P103328	NM_198714	268
A_23_P103328	NM_198717	268
A_23_P103328	NM_198716	268
A_23_P103334	NM_172071	1880
A_23_P103349	NM_022375	393
A_23_P103361	NM_005356	293
A_23_P103371	NM_052998	623
A_23_P103398	NM_000447	83
A_23_P103398	NM_012486	83
A_23_P103424	NM_033345	136
A_23_P103433	NM_145047	125
A_23_P103442	NM_022756	894
A_23_P103454	NM_032264	286
A_23_P103454	NM_173638	301
A_23_P103454	NM_183372	396
A_23_P103465	NM_000929	929
A_23_P103476	NM_013319	63
A_23_P103486	NM_000775	259
A_23_P103496	NM_052941	3704
A_23_P103522	NM_000655	1251
A_23_P103532	NM_153832	1406
A_23_P103561	NM_020443	4853
A_23_P103571	NM_006699	2480
A_23_P103588	NM_005518	763
A_23_P103601	NM_020379	75
A_23_P103617	NM_003568	115
A_23_P103628	NM_018072	380
A_23_P103631	NM_006824	163
A_23_P103661	NM_139118	178
A_23_P103661	NM_139119	205
A_23_P103672	NM_006617	319
A_23_P103690	NM_006589	308
A_23_P103690	NM_198264	308
A_23_P103698	NM_014017	266
A_23_P103703	NM_014424	897
A_23_P103720	NM_024758	944
A_23_P10374	NM_014925	130
A_23_P103756	NM_002557	348
A_23_P103765	NM_002001	445
A_23_P103775	NM_032270	198
A_23_P103795	NM_138959	4854
A_23_P1038	NM_006618	2294
A_23_P103803	NM_052939	620
A_23_P103812	NM_199051	443
A_23_P10385	NM_016448	275
A_23_P103864	NM_024525	255
A_23_P103885	NM_017900	202
A_23_P103897	NM_022354	486
A_23_P103905	NM_016406	533
A_23_P103919	NM_003779	246
A_23_P103932	NM_005248	53
A_23_P103971	NM_178134	50
A_23_P103981	NM_003516	0
A_23_P103996	NM_002061	1944
A_23_P10401	NM_002718	2268
A_23_P104022	NM_052965	142
A_23_P104025	NM_052965	409
A_23_P104046	NM_006085	1533
A_23_P104054	NM_014283	156
A_23_P104054	NM_016227	156
A_23_P104073	NM_002960	189
A_23_P104086	NM_014675	806
A_23_P104109	NM_012424	540
A_23_P104116	NM_005105	2140
A_23_P104146	NM_005095	493
A_23_P104188	NM_004433	693
A_23_P104193	NM_033668	253
A_23_P104193	NM_033669	270
A_23_P104193	NM_033667	288
A_23_P104193	NM_033666	1171
A_23_P104193	NM_002211	1346
A_23_P104199	NM_033668	681
A_23_P104199	NM_033669	698
A_23_P104199	NM_033667	716
A_23_P104199	NM_033666	1599
A_23_P104199	NM_002211	1774
A_23_P104201	NM_139313	117
A_23_P104201	NM_014263	1375
A_23_P104201	NM_139312	1375
A_23_P104224	NM_138932	478
A_23_P104224	NM_014576	478
A_23_P104224	NM_138933	478
A_23_P104237	NM_020918	3790
A_23_P104252	NM_032817	2823
A_23_P104252	NM_030569	2823
A_23_P104282	NM_018121	2504
A_23_P104295	NM_022039	1160
A_23_P1043	NM_018265	461
A_23_P104318	NM_019058	375
A_23_P104346	NM_005028	491
A_23_P104351	NM_207009	569
A_23_P104362	NM_004092	265
A_23_P104372	NM_015190	105
A_23_P10442	NM_080597	122
A_23_P10442	NM_133268	122
A_23_P10442	NM_018030	137
A_23_P104438	NM_032578	417
A_23_P104445	NM_152309	2167
A_23_P104451	NM_024045	130
A_23_P104464	NM_000698	103
A_23_P104471	NM_001007271	43
A_23_P104471	NM_001007273	43
A_23_P104471	NM_001007272	43
A_23_P104471	NM_016364	45
A_23_P104493	NM_001015880	1859
A_23_P104493	NM_004670	1859
A_23_P104509	NM_014661	4465
A_23_P104522	NM_006393	4296
A_23_P104555	NM_020349	432
A_23_P104563	NM_001031847	292
A_23_P104563	NM_001876	656
A_23_P104579	NM_005851	494
A_23_P10458	NM_018280	466
A_23_P104583	NM_020441	924
A_23_P104594	NM_021920	232
A_23_P104607	NM_002804	742
A_23_P104617	NM_152312	172
A_23_P10463	NM_004552	75
A_23_P104641	NM_013265	255
A_23_P104651	NM_080668	92
A_23_P104676	NM_005877	2365
A_23_P104692	NM_145065	91
A_23_P104705	NM_001532	1069
A_23_P104734	NM_152713	308
A_23_P104762	NM_006106	3542
A_23_P104798	NM_001562	715
A_23_P104804	NM_006006	397
A_23_P104845	NM_000741	1168
A_23_P104876	NM_017425	492
A_23_P104881	NM_019055	1011
A_23_P104942	NM_015959	121
A_23_P10497	NM_198531	303
A_23_P104972	NM_023945	109
A_23_P104996	NM_004183	855
A_23_P10500	NM_198531	1048
A_23_P105002	NM_000327	38
A_23_P105012	NM_017878	125
A_23_P105028	NM_015459	304
A_23_P105044	NM_021134	354
A_23_P10506	NM_014485	1007
A_23_P105066	NM_001014795	321
A_23_P105088	NM_005170	1073
A_23_P105138	NM_001752	525
A_23_P105144	NM_020974	799
A_23_P10518	NM_016521	959
A_23_P105184	NM_015242	166
A_23_P105184	NM_139181	166
A_23_P105212	NM_003251	80
A_23_P105227	NM_001014811	1129
A_23_P105251	NM_005269	15
A_23_P105307	NM_201444	460
A_23_P105313	NM_001414	189
A_23_P105382	NM_031435	3518
A_23_P105392	NM_006431	125
A_23_P105409	NM_006301	963
A_23_P10542	NM_053044	1120
A_23_P105436	NM_002834	4949
A_23_P105442	NM_181711	72
A_23_P105453	NM_175068	1237
A_23_P105461	NM_004072	10
A_23_P105465	NM_004072	171
A_23_P105475	NM_019844	379
A_23_P105519	NM_016312	479
A_23_P105524	NM_033123	149
A_23_P105535	NM_172240	559
A_23_P105545	NM_016830	678
A_23_P105545	NM_014231	2322
A_23_P105545	NM_199245	2725
A_23_P105571	NM_020244	706
A_23_P105583	NM_031465	1258
A_23_P1056	NM_016334	341
A_23_P105619	NM_138341	387
A_23_P105625	NM_032314	255
A_23_P105646	NM_005171	877
A_23_P105651	NM_013377	632
A_23_P105664	NM_014167	248
A_23_P105705	NM_020996	40
A_23_P105730	NM_020128	1967
A_23_P105730	NM_017440	2783
A_23_P105747	NM_018171	927
A_23_P105794	NM_033255	862
A_23_P105794	NM_001002264	927
A_23_P105833	NM_017693	1121
A_23_P105856	NM_181785	1347
A_23_P105873	NM_016179	302
A_23_P105886	NM_001014442	528
A_23_P10591	NM_001004431	58
A_23_P105923	NM_001362	254
A_23_P105957	NM_001102	663
A_23_P105963	NM_152327	529
A_23_P106	NM_201624	1451
A_23_P106	NM_015017	1451
A_23_P106002	NM_020529	71
A_23_P106016	NM_002742	343
A_23_P106024	NM_002226	598
A_23_P106024	NM_145159	598
A_23_P106042	NM_138460	115
A_23_P106080	NM_032572	1115
A_23_P106103	NM_004857	120
A_23_P106117	NM_007374	188
A_23_P106127	NM_014749	114
A_23_P106131	NM_182926	365
A_23_P10614	NM_002610	3246
A_23_P106145	NM_014584	1880
A_23_P106158	NM_024884	4987
A_23_P106162	NM_018353	2642
A_23_P106194	NM_005252	640
A_23_P106204	NM_145870	467
A_23_P106226	NM_014169	253
A_23_P106241	NM_004239	31
A_23_P106258	NM_207117	421
A_23_P106299	NM_001018108	271
A_23_P106322	NM_030594	1199
A_23_P106362	NM_020980	166
A_23_P106371	NM_001038640	644
A_23_P106389	NM_003612	43
A_23_P106391	NM_020147	252
A_23_P10640	NM_178543	1033
A_23_P106405	NM_002487	501
A_23_P106425	NM_182616	1723
A_23_P106463	NM_002537	288
A_23_P10647	NM_018659	427
A_23_P106481	NM_016454	493
A_23_P106497	NM_004136	1123
A_23_P106505	NM_014793	294
A_23_P106522	NM_017553	128
A_23_P106532	NM_130468	99
A_23_P106544	NM_020188	270
A_23_P106562	NM_000512	764
A_23_P106575	NM_002080	398
A_23_P106602	NM_031476	927
A_23_P106617	NM_021197	487
A_23_P106629	NM_005849	632
A_23_P106633	NM_018380	78
A_23_P106656	NM_001014435	585
A_23_P106656	NM_005182	585
A_23_P106661	NM_052999	25
A_23_P106661	NM_181269	26
A_23_P106663	NM_052999	244
A_23_P106663	NM_181269	245
A_23_P106682	NM_001424	724
A_23_P106708	NM_002952	39
A_23_P106720	NM_006453	1279
A_23_P106727	NM_014700	357
A_23_P106737	NM_201412	848
A_23_P106737	NM_018032	1478
A_23_P106741	NM_002811	41
A_23_P106761	NM_007074	523
A_23_P106773	NM_177528	1
A_23_P106798	NM_003031	1087
A_23_P106798	NM_001006610	1105
A_23_P106806	NM_031948	401
A_23_P106822	NM_014062	450
A_23_P106835	NM_031885	351
A_23_P106844	NM_005953	4
A_23_P10685	NM_012267	66
A_23_P106859	NM_006067	812
A_23_P106874	NM_031293	87
A_23_P106887	NM_004960	820
A_23_P106898	NM_152288	773
A_23_P106906	NM_002705	578
A_23_P106933	NM_052956	270
A_23_P106945	NM_001114	2324
A_23_P106973	NM_006640	62
A_23_P106998	NM_016070	606
A_23_P10701	NM_173075	1243
A_23_P107036	NM_003876	180
A_23_P107051	NM_003673	8
A_23_P107064	NM_003985	590
A_23_P107073	NM_002945	173
A_23_P107087	NM_021947	485
A_23_P107087	NM_018128	1798
A_23_P107102	NM_032559	68
A_23_P107132	NM_002903	421
A_23_P107154	NM_032582	2072
A_23_P107166	NM_024722	556
A_23_P107173	NM_013999	683
A_23_P107173	NM_004527	683
A_23_P1072	NM_001001586	445
A_23_P1072	NM_000701	445
A_23_P107206	NM_003150	2718
A_23_P107206	NM_139276	2721
A_23_P107211	NM_201434	903
A_23_P107214	NM_201434	633
A_23_P107238	NM_017643	810
A_23_P107247	NM_198386	128
A_23_P107247	NM_198382	128
A_23_P107247	NM_198384	128
A_23_P107247	NM_198383	128
A_23_P107247	NM_198385	128
A_23_P107247	NM_198380	128
A_23_P107247	NM_198379	128
A_23_P107247	NM_198378	128
A_23_P107247	NM_198377	128
A_23_P107247	NM_018896	128
A_23_P107247	NM_198376	128
A_23_P107247	NM_198387	155
A_23_P107247	NM_198388	155
A_23_P107247	NM_198396	239
A_23_P107257	NM_001007226	1647
A_23_P107283	NM_002145	120
A_23_P107295	NM_052888	489
A_23_P107307	NM_003984	873
A_23_P107313	NM_006923	800
A_23_P107322	NM_032854	276
A_23_P107336	NM_014716	904
A_23_P107350	NM_001042	1648
A_23_P107373	NM_021079	3315
A_23_P107401	NM_003255	2610
A_23_P107412	NM_000918	566
A_23_P107421	NM_003258	12
A_23_P10743	NM_000283	639
A_23_P107454	NM_031958	90
A_23_P107507	NM_006807	1643
A_23_P107513	NM_024899	836
A_23_P107552	NM_014939	640
A_23_P107565	NM_004028	4521
A_23_P107565	NM_001650	4521
A_23_P107587	NM_000271	771
A_23_P107597	NM_005603	2495
A_23_P107612	NM_004163	550
A_23_P107644	NM_006938	1092
A_23_P107653	NM_001014763	183
A_23_P107653	NM_001985	183
A_23_P107661	NM_014225	437
A_23_P107673	NM_020828	1524
A_23_P107684	NM_014347	240
A_23_P107701	NM_001983	255
A_23_P107701	NM_202001	403
A_23_P107714	NM_031417	1800
A_23_P107724	NM_013380	220
A_23_P107735	NM_001783	24
A_23_P107735	NM_021601	24
A_23_P107744	NM_030760	333
A_23_P107750	NM_030760	842
A_23_P107763	NM_006631	275
A_23_P107775	NM_139172	187
A_23_P107795	NM_018035	47
A_23_P107801	NM_032207	36
A_23_P10785	NM_145206	3551
A_23_P107855	NM_032836	314
A_23_P107894	NM_024029	739
A_23_P107911	NM_002776	1613
A_23_P107933	NM_016440	996
A_23_P107942	NM_015428	1932
A_23_P107959	NM_015953	185
A_23_P107963	NM_000148	0
A_23_P10798	NM_033133	4225
A_23_P107994	NM_017854	191
A_23_P108028	NM_007145	758
A_23_P108054	NM_173804	13
A_23_P108062	NM_002307	268
A_23_P108082	NM_032607	772
A_23_P108129	NM_013361	1443
A_23_P108135	NM_003938	2128
A_23_P108143	NM_000156	169
A_23_P10815	NM_001020658	272
A_23_P10815	NM_014676	272
A_23_P108170	NM_002782	130
A_23_P108170	NM_001031850	403
A_23_P108180	NM_138690	1121
A_23_P108200	NM_002866	784
A_23_P108221	NM_032037	582
A_23_P108244	NM_001863	136
A_23_P108280	NM_023944	717
A_23_P108294	NM_003712	571
A_23_P1083	NM_002060	282
A_23_P108314	NM_030957	505
A_23_P108326	NM_005234	786
A_23_P108331	NM_003021	154
A_23_P108376	NM_022065	454
A_23_P108376	NM_198554	454
A_23_P10839	NM_001008491	2045
A_23_P108404	NM_001037131	804
A_23_P108404	NM_014914	804
A_23_P108415	NM_001349	739
A_23_P108437	NM_003468	495
A_23_P108463	NM_001006657	3513
A_23_P108463	NM_020779	3513
A_23_P108501	NM_004438	3330
A_23_P108554	NM_004939	191
A_23_P108564	NM_020981	949
A_23_P108574	NM_005813	2763
A_23_P108592	NM_000945	2175
A_23_P108604	NM_145687	3587
A_23_P108604	NM_145686	3587
A_23_P108604	NM_004834	3587
A_23_P108641	NM_032822	59
A_23_P108657	NM_152528	625
A_23_P108662	NM_006302	126
A_23_P108673	NM_032181	325
A_23_P108699	NM_181446	1036
A_23_P108699	NM_000145	1036
A_23_P10870	NM_014908	363
A_23_P108708	NM_016494	348
A_23_P10873	NM_003263	153
A_23_P108743	NM_152381	259
A_23_P108751	NM_201557	17
A_23_P108751	NM_001450	50
A_23_P108751	NM_201555	50
A_23_P108819	NM_144579	2135
A_23_P108823	NM_145739	585
A_23_P108823	NM_032523	585
A_23_P108835	NM_016061	214
A_23_P108842	NM_004418	345
A_23_P108871	NM_032494	199
A_23_P108883	NM_022055	497
A_23_P108911	NM_187841	1583
A_23_P108911	NM_032546	1709
A_23_P108922	NM_018221	199
A_23_P108948	NM_018000	572
A_23_P108970	NM_000272	801
A_23_P108994	NM_002951	1060
A_23_P109001	NM_014657	1066
A_23_P109017	NM_006275	2573
A_23_P10902	NM_001463	167
A_23_P109034	NM_002999	677
A_23_P109055	NM_033550	1544
A_23_P109072	NM_020436	275
A_23_P10911	NM_173542	153
A_23_P109133	NM_000490	203
A_23_P109143	NM_000311	267
A_23_P109171	NM_001195	29
A_23_P109184	NM_002196	420
A_23_P109193	NM_022080	2822
A_23_P109201	NM_020531	50
A_23_P109229	NM_080675	992
A_23_P109235	NM_016732	693
A_23_P109235	NM_007367	693
A_23_P109254	NM_004902	840
A_23_P109254	NM_184234	840
A_23_P109269	NM_005560	693
A_23_P10927	NM_031940	2944
A_23_P109286	NM_000830	350
A_23_P109286	NM_175611	653
A_23_P109320	NM_018962	1171
A_23_P109322	NM_006198	226
A_23_P109333	NM_004649	195
A_23_P109333	NM_198155	196
A_23_P109345	NM_004339	364
A_23_P109393	NM_001670	794
A_23_P109410	NM_030573	792
A_23_P109427	NM_000854	118
A_23_P109436	NM_000675	348
A_23_P109442	NM_022081	654
A_23_P109446	NM_022081	1145
A_23_P109452	NM_007194	270
A_23_P109452	NM_145862	270
A_23_P109452	NM_001005735	270
A_23_P10947	NM_145064	672
A_23_P109470	NM_001002878	1011
A_23_P109488	NM_052880	1808
A_23_P109508	NM_000631	1050
A_23_P109508	NM_013416	1295
A_23_P109547	NM_019008	480
A_23_P10956	NM_021965	1618
A_23_P109593	NM_014346	637
A_23_P109606	NM_002972	519
A_23_P109614	NM_182935	2649
A_23_P109636	NM_015541	426
A_23_P109643	NM_172027	281
A_23_P109643	NM_032548	301
A_23_P109643	NM_172028	301
A_23_P109655	NM_025246	411
A_23_P10966	NM_000814	3831
A_23_P10966	NM_021912	3831
A_23_P109682	NM_022461	985
A_23_P109733	NM_144718	2149
A_23_P109768	NM_014245	951
A_23_P109774	NM_014415	292
A_23_P109785	NM_003889	190
A_23_P109785	NM_033013	190
A_23_P109785	NM_022002	208
A_23_P109794	NM_015199	3411
A_23_P10980	NM_015236	880
A_23_P109821	NM_006354	29
A_23_P109843	NM_175726	445
A_23_P109864	NM_004122	170
A_23_P109877	NM_025222	611
A_23_P109881	NM_002218	313
A_23_P109895	NM_022911	352
A_23_P109895	NM_134263	352
A_23_P109895	NM_134426	352
A_23_P109907	NM_175924	910
A_23_P109913	NM_006564	402
A_23_P109928	NM_014814	473
A_23_P109934	NM_016173	234
A_23_P10995	NM_014483	521
A_23_P10995	NM_001003792	1687
A_23_P10995	NM_001003793	1738
A_23_P109950	NM_001106	10426
A_23_P109964	NM_032600	195
A_23_P109988	NM_006889	1843
A_23_P109988	NM_175862	1843
A_23_P110022	NM_032638	1192
A_23_P110031	NM_016089	252
A_23_P11005	NM_014272	257
A_23_P110052	NM_023067	101
A_23_P110062	NM_003907	531
A_23_P110076	NM_182627	301
A_23_P110108	NM_024628	1688
A_23_P110116	NM_003023	5538
A_23_P110135	NM_025132	3102
A_23_P110151	NM_031305	66
A_23_P110151	NM_001025616	66
A_23_P110167	NM_002413	93
A_23_P110175	NM_001334	1911
A_23_P110184	NM_006745	1051
A_23_P110196	NM_016323	378
A_23_P1102	NM_001100	133
A_23_P110204	NM_002994	1715
A_23_P110234	NM_001890	436
A_23_P110234	NM_001025104	436
A_23_P110243	NM_020961	506
A_23_P110266	NM_024574	674
A_23_P110288	NM_024751	648
A_23_P110288	NM_001031720	763
A_23_P110299	NM_001059	806
A_23_P110304	NM_144571	6195
A_23_P110319	NM_025087	600
A_23_P11032	NM_032591	156
A_23_P110345	NM_012110	302
A_23_P110362	NM_021970	760
A_23_P110403	NM_014476	312
A_23_P110430	NM_002448	560
A_23_P110433	NM_015342	265
A_23_P110445	NM_133172	244
A_23_P110445	NM_006051	244
A_23_P110445	NM_133173	244
A_23_P110445	NM_133174	244
A_23_P110462	NM_013340	114
A_23_P110473	NM_004536	281
A_23_P110492	NM_005885	120
A_23_P110504	NM_030782	429
A_23_P110531	NM_013409	304
A_23_P110531	NM_006350	568
A_23_P110557	NM_133369	567
A_23_P110569	NM_018700	261
A_23_P110585	NM_182960	1517
A_23_P110585	NM_205846	1517
A_23_P110585	NM_138492	1517
A_23_P110598	NM_139281	3671
A_23_P110606	NM_014757	733
A_23_P110624	NM_001332	1136
A_23_P110661	NM_015360	132
A_23_P110686	NM_003714	2659
A_23_P110699	NM_052860	470
A_23_P11070	NM_032553	622
A_23_P110704	NM_006425	1614
A_23_P11071	NM_203475	33
A_23_P11071	NM_203474	33
A_23_P11071	NM_022825	33
A_23_P11071	NM_203473	33
A_23_P110712	NM_004417	194
A_23_P110725	NM_206907	3493
A_23_P110725	NM_006251	3493
A_23_P110764	NM_006790	474
A_23_P110777	NM_002302	462
A_23_P110787	NM_004866	5150
A_23_P110791	NM_005211	3
A_23_P110802	NM_022909	492
A_23_P11081	NM_003886	26
A_23_P11081	NM_139289	39
A_23_P110811	NM_001867	55
A_23_P110837	NM_016358	67
A_23_P110846	NM_004779	547
A_23_P110879	NM_147200	838
A_23_P110879	NM_147686	838
A_23_P110882	NM_021648	71
A_23_P110896	NM_012434	1362
A_23_P110903	NM_080743	137
A_23_P110941	NM_001512	406
A_23_P110957	NM_001452	387
A_23_P111000	NM_002800	856
A_23_P111000	NM_148954	856
A_23_P111005	NM_015388	243
A_23_P111020	NM_003131	2449
A_23_P111037	NM_003529	246
A_23_P111041	NM_003525	206
A_23_P111054	NM_021062	51
A_23_P111092	NM_030883	2031
A_23_P111112	NM_020442	76
A_23_P111132	NM_005345	169
A_23_P111141	NM_004639	391
A_23_P111141	NM_080703	391
A_23_P111155	NM_181842	723
A_23_P111188	NM_005453	476
A_23_P111194	NM_012391	527
A_23_P111206	NM_004117	1897
A_23_P111228	NM_017421	502
A_23_P111240	NM_014721	904
A_23_P111260	NM_002526	2018
A_23_P111267	NM_031469	1353
A_23_P111273	NM_016495	376
A_23_P111288	NM_016462	175
A_23_P111297	NM_006638	279
A_23_P111303	NM_014892	282
A_23_P111306	NM_014892	638
A_23_P111311	NM_144497	1061
A_23_P111311	NM_005100	1073
A_23_P111321	NM_000045	36
A_23_P111343	NM_014739	4385
A_23_P111360	NM_004506	1696
A_23_P111361	NM_173672	148
A_23_P111373	NM_020662	1520
A_23_P111381	NM_004849	1514
A_23_P111395	NM_003058	436
A_23_P111395	NM_153191	441
A_23_P111402	NM_032784	115
A_23_P111413	NM_018718	2659
A_23_P11144	NM_000390	3352
A_23_P111452	NM_031946	45
A_23_P111481	NM_015908	22
A_23_P111481	NM_182800	22
A_23_P111487	NM_015908	481
A_23_P111487	NM_182800	481
A_23_P111492	NM_023948	549
A_23_P111517	NM_022479	595
A_23_P111531	NM_000168	3164
A_23_P111583	NM_001001548	750
A_23_P111593	NM_004227	2695
A_23_P111621	NM_005685	37
A_23_P111621	NM_016328	43
A_23_P111635	NM_016086	761
A_23_P111657	NM_000193	343
A_23_P111672	NM_152829	667
A_23_P111672	NM_015641	668
A_23_P111698	NM_002360	2331
A_23_P1117	NM_017744	1428
A_23_P1117	NM_138728	1428
A_23_P1117	NM_138727	1429
A_23_P111701	NM_004126	13
A_23_P111712	NM_006980	705
A_23_P111724	NM_138290	275
A_23_P111737	NM_005856	632
A_23_P111745	NM_174929	1411
A_23_P111745	NM_031449	1411
A_23_P111753	NM_031903	278
A_23_P111804	NM_022750	411
A_23_P111811	NM_019071	408
A_23_P111826	NM_003117	708
A_23_P111835	NM_000108	1545
A_23_P111843	NM_006349	92
A_23_P111860	NM_018059	54
A_23_P111865	NM_145914	769
A_23_P111888	NM_138455	692
A_23_P111919	NM_013357	621
A_23_P11192	NM_006357	64
A_23_P111929	NM_016023	2650
A_23_P111947	NM_004063	1068
A_23_P111961	NM_032509	356
A_23_P111978	NM_016601	733
A_23_P111981	NM_177457	143
A_23_P111995	NM_002318	376
A_23_P112004	NM_012472	180
A_23_P11201	NM_005300	560
A_23_P112016	NM_024767	452
A_23_P112016	NM_182643	5922
A_23_P112026	NM_002164	445
A_23_P112103	NM_024736	754
A_23_P112113	NM_014846	314
A_23_P112135	NM_014294	251
A_23_P11214	NM_017544	292
A_23_P112159	NM_012154	751
A_23_P112162	NM_012079	283
A_23_P112173	NM_020344	626
A_23_P112187	NM_032843	611
A_23_P112201	NM_015061	272
A_23_P112220	NM_002195	215
A_23_P11224	NM_173470	181
A_23_P112241	NM_012266	108
A_23_P112251	NM_001017998	97
A_23_P112251	NM_004125	102
A_23_P112260	NM_001017998	947
A_23_P112275	NM_005458	2767
A_23_P112289	NM_139246	476
A_23_P112289	NM_003275	651
A_23_P112296	NM_000787	340
A_23_P112311	NM_012210	517
A_23_P112327	NM_014582	161
A_23_P112341	NM_024945	80
A_23_P11237	NM_004606	676
A_23_P11237	NM_138923	676
A_23_P112397	NM_018998	418
A_23_P112406	NM_012087	330
A_23_P112412	NM_017746	160
A_23_P112429	NM_007209	237
A_23_P11244	NM_145119	150
A_23_P112470	NM_002989	585
A_23_P112478	NM_001161	454
A_23_P112481	NM_004925	418
A_23_P112482	NM_004925	618
A_23_P112512	NM_001034172	135
A_23_P112531	NM_203305	355
A_23_P112531	NM_001035254	355
A_23_P112548	NM_031219	1063
A_23_P112554	NM_001855	244
A_23_P11256	NM_138703	380
A_23_P112596	NM_001123	980
A_23_P112596	NM_006721	980
A_23_P1126	NM_017526	153
A_23_P112602	NM_018207	31
A_23_P11262	NM_012151	75
A_23_P112634	NM_174921	741
A_23_P112652	NM_015442	149
A_23_P112666	NM_012186	170
A_23_P112698	NM_007257	3477
A_23_P112726	NM_002977	231
A_23_P112774	NM_007079	192
A_23_P112774	NM_032611	192
A_23_P11279	NM_018466	883
A_23_P112798	NM_001312	573
A_23_P112801	NM_007236	65
A_23_P112820	NM_005226	3488
A_23_P112825	NM_016309	319
A_23_P112846	NM_001004346	596
A_23_P112859	NM_001898	527
A_23_P11286	NM_019597	388
A_23_P112883	NM_178564	363
A_23_P112916	NM_139057	3137
A_23_P112921	NM_181900	1107
A_23_P11295	NM_014221	265
A_23_P11295	NM_001018025	265
A_23_P112950	NM_018179	691
A_23_P113005	NM_182685	584
A_23_P113005	NM_004428	584
A_23_P113019	NM_021072	2664
A_23_P113026	NM_002582	622
A_23_P113034	NM_032024	353
A_23_P11309	NM_017514	1853
A_23_P113111	NM_001011645	27
A_23_P113111	NM_000044	27
A_23_P113161	NM_030806	100
A_23_P113204	NM_005247	213
A_23_P113212	NM_018004	571
A_23_P113258	NM_005739	2541
A_23_P11331	NM_153333	94
A_23_P113311	NM_177939	56
A_23_P113311	NM_177938	56
A_23_P113317	NM_177939	587
A_23_P113317	NM_177938	587
A_23_P113328	NM_194314	5997
A_23_P113351	NM_004684	102
A_23_P113367	NM_205863	3110
A_23_P113367	NM_152526	3227
A_23_P113380	NM_017944	1285
A_23_P113393	NM_017413	95
A_23_P113405	NM_017623	2244
A_23_P113405	NM_199078	2244
A_23_P113417	NM_025161	508
A_23_P113441	NM_018130	1231
A_23_P113471	NM_174912	121
A_23_P11353	NM_005765	849
A_23_P113553	NM_005366	787
A_23_P113553	NM_001011544	787
A_23_P113572	NM_001770	20
A_23_P113613	NM_022842	80
A_23_P11362	NM_014735	1937
A_23_P113623	NM_032351	147
A_23_P113634	NM_022845	317
A_23_P113634	NM_001755	317
A_23_P113656	NM_006087	346
A_23_P11372	NM_000194	123
A_23_P113728	NM_138384	1164
A_23_P113748	NM_024697	652
A_23_P113777	NM_004791	760
A_23_P113789	NM_006677	860
A_23_P113793	NM_024508	121
A_23_P113803	NM_007044	63
A_23_P113825	NM_144653	45
A_23_P11390	NM_181880	89
A_23_P113966	NM_178237	198
A_23_P113966	NM_001024924	198
A_23_P113972	NM_178237	845
A_23_P113972	NM_001024924	845
A_23_P113994	NM_018240	387
A_23_P114008	NM_024795	715
A_23_P114057	NM_017789	62
A_23_P114061	NM_206946	324
A_23_P114061	NM_024971	324
A_23_P114061	NM_206947	324
A_23_P114061	NM_020952	324
A_23_P114061	NM_206944	324
A_23_P114061	NM_206945	324
A_23_P114061	NM_001007471	324
A_23_P114075	NM_004459	8650
A_23_P11408	NM_001002758	429
A_23_P114084	NM_000444	251
A_23_P114095	NM_015884	65
A_23_P114105	NM_012317	868
A_23_P114118	NM_006089	2234
A_23_P114134	NM_175711	477
A_23_P114134	NM_021014	942
A_23_P114144	NM_014008	897
A_23_P114155	NM_015698	127
A_23_P114164	NM_013444	283
A_23_P114172	NM_017752	1156
A_23_P114185	NM_004615	983
A_23_P114221	NM_002893	233
A_23_P114232	NM_006406	166
A_23_P114259	NM_001012428	691
A_23_P114259	NM_080873	691
A_23_P114275	NM_006667	1183
A_23_P114282	NM_014060	110
A_23_P114299	NM_001504	87
A_23_P114307	NM_002565	900
A_23_P114349	NM_133179	156
A_23_P114353	NM_032946	15
A_23_P114361	NM_004992	8449
A_23_P114374	NM_020061	691
A_23_P114381	NM_014370	1333
A_23_P114405	NM_012286	432
A_23_P114414	NM_024778	231
A_23_P114414	NM_001031855	231
A_23_P114423	NM_152869	137
A_23_P114466	NM_033284	335
A_23_P1145	NM_018109	717
A_23_P114597	NM_001014291	59
A_23_P11461	NM_001032288	1762
A_23_P11461	NM_003349	1766
A_23_P11461	NM_199203	1766
A_23_P11461	NM_022442	1772
A_23_P11461	NM_021988	1772
A_23_P114626	NM_000488	105
A_23_P114649	NM_021933	651
A_23_P114656	NM_004964	128
A_23_P114662	NM_001889	427
A_23_P114670	NM_014448	159
A_23_P114689	NM_017707	231
A_23_P114707	NM_004285	6715
A_23_P114713	NM_000779	269
A_23_P114736	NM_002241	3471
A_23_P114740	NM_000186	35
A_23_P114740	NM_002113	40
A_23_P114774	NM_006556	198
A_23_P114783	NM_001618	310
A_23_P114808	NM_016011	1364
A_23_P114814	NM_021205	2974
A_23_P114826	NM_031280	268
A_23_P114839	NM_004468	865
A_23_P114862	NM_021146	137
A_23_P114879	NM_015888	3954
A_23_P114883	NM_002023	82
A_23_P114903	NM_002155	482
A_23_P114929	NM_015415	319
A_23_P114934	NM_032858	315
A_23_P114947	NM_002923	293
A_23_P114968	NM_020440	3242
A_23_P114983	NM_032588	44
A_23_P115011	NM_001025493	244
A_23_P115011	NM_019032	439
A_23_P115021	NM_001103	1240
A_23_P115022	NM_144626	25
A_23_P115036	NM_014652	382
A_23_P115052	NM_006912	1965
A_23_P115064	NM_001878	176
A_23_P11507	NM_015534	395
A_23_P115105	NM_015609	37
A_23_P115118	NM_001720	3272
A_23_P115118	NM_181809	5155
A_23_P115124	NM_145214	304
A_23_P115137	NM_006402	237
A_23_P115149	NM_024102	911
A_23_P115161	NM_002036	987
A_23_P115167	NM_015350	787
A_23_P115192	NM_031282	178
A_23_P115200	NM_031282	1096
A_23_P115201	NM_031282	1139
A_23_P115202	NM_016190	14
A_23_P115215	NM_005997	162
A_23_P115223	NM_006118	167
A_23_P115246	NM_003665	252
A_23_P115246	NM_173452	252
A_23_P115261	NM_000029	265
A_23_P115313	NM_022371	115
A_23_P115316	NM_022371	368
A_23_P115331	NM_001029882	71
A_23_P115346	NM_006893	540
A_23_P115356	NM_003689	149
A_23_P115366	NM_016308	561
A_23_P115407	NM_146421	757
A_23_P115407	NM_000561	868
A_23_P115417	NM_015149	365
A_23_P11543	NM_000147	294
A_23_P115444	NM_005092	155
A_23_P115460	NM_000983	1525
A_23_P115467	NM_002962	348
A_23_P115478	NM_013358	688
A_23_P115482	NM_014176	151
A_23_P115492	NM_024749	873
A_23_P115519	NM_032563	105
A_23_P115523	NM_023007	1383
A_23_P115534	NM_024874	1205
A_23_P115563	NM_198074	1344
A_23_P115573	NM_198149	5
A_23_P115597	NM_014915	404
A_23_P115608	NM_020824	544
A_23_P115636	NM_004412	6269
A_23_P115636	NM_176081	6269
A_23_P115636	NM_176083	6269
A_23_P11564	NM_014774	3296
A_23_P115645	NM_001025076	6417
A_23_P115645	NM_006561	6417
A_23_P115645	NM_001025077	7775
A_23_P115683	NM_024747	86
A_23_P115699	NM_002779	1251
A_23_P115703	NM_001011663	463
A_23_P115726	NM_194298	547
A_23_P115743	NM_022063	377
A_23_P115762	NM_007265	38
A_23_P115780	NM_015613	933
A_23_P115785	NM_145235	304
A_23_P115792	NM_001001974	2291
A_23_P115805	NM_201564	889
A_23_P115805	NM_130784	889
A_23_P115824	NM_021644	207
A_23_P115824	NM_012207	207
A_23_P115838	NM_015652	490
A_23_P115842	NM_018237	252
A_23_P115861	NM_145312	804
A_23_P115862	NM_144589	113
A_23_P115872	NM_018131	54
A_23_P115885	NM_004897	1109
A_23_P115919	NM_006214	497
A_23_P115922	NM_004096	102
A_23_P115955	NM_181514	102
A_23_P11598	NM_152373	894
A_23_P115998	NM_003120	1026
A_23_P116007	NM_005456	1145
A_23_P116025	NM_004268	1324
A_23_P116081	NM_032193	2201
A_23_P116091	NM_005700	594
A_23_P116114	NM_000922	1277
A_23_P116123	NM_001274	118
A_23_P116145	NM_001001711	1213
A_23_P116168	NM_032424	420
A_23_P116207	NM_020153	533
A_23_P116235	NM_001012334	97
A_23_P116249	NM_014619	387
A_23_P116259	NM_018400	4868
A_23_P116264	NM_006176	248
A_23_P116286	NM_001025390	486
A_23_P116286	NM_001025389	486
A_23_P116286	NM_000480	486
A_23_P11629	NM_182532	156
A_23_P116371	NM_152866	2652
A_23_P116376	NM_024811	723
A_23_P116387	NM_020238	834
A_23_P116414	NM_007069	80
A_23_P116430	NM_005709	615
A_23_P116430	NM_153676	718
A_23_P11644	NM_006945	144
A_23_P116512	NM_024841	272
A_23_P11652	NM_003368	156
A_23_P116533	NM_015055	1332
A_23_P116557	NM_009587	737
A_23_P116578	NM_015885	3493
A_23_P116614	NM_001014811	146
A_23_P116624	NM_004211	342
A_23_P11664	NM_004768	1131
A_23_P116642	NM_133489	521
A_23_P116653	NM_138723	1088
A_23_P116679	NM_006191	903
A_23_P116682	NM_139067	838
A_23_P116682	NM_003075	1184
A_23_P116694	NM_001029	42
A_23_P116712	NM_007211	1339
A_23_P11674	NM_000959	3803
A_23_P116741	NM_004764	1064
A_23_P116765	NM_002289	383
A_23_P116797	NM_021640	302
A_23_P116809	NM_016057	658
A_23_P116829	NM_003348	561
A_23_P116840	NM_021934	699
A_23_P11685	NM_024420	414
A_23_P116850	NM_000423	355
A_23_P116868	NM_017435	472
A_23_P116872	NM_002723	145
A_23_P116898	NM_000014	222
A_23_P116902	NM_021071	67
A_23_P116913	NM_153207	2677
A_23_P116942	NM_002286	158
A_23_P11697	NM_001008728	377
A_23_P11697	NM_145205	377
A_23_P1170	NM_174890	930
A_23_P117037	NM_015416	394
A_23_P117037	NM_001024668	394
A_23_P11705	NM_018045	268
A_23_P117059	NM_004731	1956
A_23_P117068	NM_003095	476
A_23_P117082	NM_015987	61
A_23_P117095	NM_020638	437
A_23_P117125	NM_000966	1236
A_23_P117146	NM_012406	594
A_23_P117157	NM_003850	611
A_23_P117163	NM_018191	296
A_23_P117190	NM_013238	2027
A_23_P117198	NM_024026	1621
A_23_P117225	NM_000123	340
A_23_P117238	NM_024537	1195
A_23_P117242	NM_003045	5425
A_23_P117261	NM_130806	1070
A_23_P117274	NM_005932	782
A_23_P117286	NM_006493	190
A_23_P11729	NM_015872	93
A_23_P1173	NM_004132	963
A_23_P117346	NM_003861	3117
A_23_P117363	NM_001756	63
A_23_P117380	NM_138344	101
A_23_P117387	NM_054024	895
A_23_P117411	NM_005249	916
A_23_P117424	NM_025230	1598
A_23_P117424	NM_181357	1598
A_23_P117437	NM_172314	94
A_23_P117437	NM_022789	94
A_23_P117464	NM_173846	216
A_23_P117494	NM_005956	166
A_23_P117506	NM_016029	406
A_23_P117515	NM_023000	1642
A_23_P117515	NM_002892	1642
A_23_P117515	NM_023001	1642
A_23_P11752	NM_000911	987
A_23_P117527	NM_017943	477
A_23_P117540	NM_145251	1962
A_23_P117558	NM_002013	427
A_23_P117580	NM_001249	695
A_23_P117582	NM_130469	43
A_23_P117599	NM_012111	830
A_23_P117602	NM_004131	104
A_23_P117623	NM_018319	1543
A_23_P117635	NM_004993	2024
A_23_P117635	NM_030660	2024
A_23_P11764	NM_012199	146
A_23_P117654	NM_000259	6031
A_23_P117662	NM_002112	28
A_23_P117679	NM_013309	3009
A_23_P117683	NM_016400	749
A_23_P117694	NM_006091	268
A_23_P117721	NM_001021	176
A_23_P117734	NM_152449	203
A_23_P11774	NM_016037	153
A_23_P117743	NM_024708	191
A_23_P117743	NM_198243	1132
A_23_P117759	NM_015532	2404
A_23_P117759	NM_001018102	2404
A_23_P117759	NM_001018090	2404
A_23_P117759	NM_001018091	2404
A_23_P117767	NM_017828	720
A_23_P117778	NM_032907	796
A_23_P117782	NM_018357	39
A_23_P117797	NM_017882	663
A_23_P117805	NM_006011	4544
A_23_P117833	NM_017762	138
A_23_P117851	NM_001030005	581
A_23_P117852	NM_014736	658
A_23_P117862	NM_138704	325
A_23_P11787	NM_030761	16
A_23_P117896	NM_052955	379
A_23_P117928	NM_014952	254
A_23_P117933	NM_004483	54
A_23_P117955	NM_000485	81
A_23_P117955	NM_001030018	81
A_23_P117980	NM_005886	555
A_23_P117992	NM_014861	309
A_23_P118	NM_001439	642
A_23_P11800	NM_018584	537
A_23_P118002	NM_003366	31
A_23_P118018	NM_175900	1357
A_23_P118025	NM_022355	233
A_23_P118038	NM_005796	410
A_23_P118042	NM_018296	26
A_23_P11806	NM_001854	1440
A_23_P11806	NM_080630	1440
A_23_P11806	NM_080629	1440
A_23_P118061	NM_016951	368
A_23_P118065	NM_002153	181
A_23_P118086	NM_152339	265
A_23_P118095	NM_005061	431
A_23_P118105	NM_004548	252
A_23_P118113	NM_005632	1725
A_23_P118122	NM_183337	22
A_23_P118122	NM_003834	22
A_23_P118150	NM_015161	778
A_23_P118158	NM_006043	423
A_23_P118174	NM_005030	511
A_23_P118185	NM_031490	1738
A_23_P118195	NM_031268	679
A_23_P118195	NM_002613	679
A_23_P118203	NM_145252	131
A_23_P118234	NM_145024	79
A_23_P118246	NM_016095	382
A_23_P118254	NM_001451	342
A_23_P118266	NM_006885	4263
A_23_P118289	NM_004765	412
A_23_P118300	NM_031208	538
A_23_P118306	NM_005147	342
A_23_P118313	NM_007285	201
A_23_P118327	NM_017736	2248
A_23_P118353	NM_014230	1055
A_23_P118406	NM_001033046	385
A_23_P11841	NM_001684	5052
A_23_P11841	NM_001001396	5230
A_23_P118412	NM_030630	401
A_23_P118427	NM_145109	505
A_23_P11843	NM_006338	71
A_23_P118435	NM_006937	569
A_23_P118451	NM_006804	936
A_23_P118462	NM_080822	65
A_23_P118462	NM_001383	70
A_23_P118493	NM_005486	408
A_23_P118493	NM_004375	588
A_23_P118516	NM_016078	838
A_23_P118536	NM_018042	360
A_23_P118544	NM_004859	2359
A_23_P118552	NM_006460	1494
A_23_P118571	NM_025237	891
A_23_P118581	NM_080863	443
A_23_P11859	NM_016371	658
A_23_P1186	NM_001010908	191
A_23_P118607	NM_025267	555
A_23_P118615	NM_007168	975
A_23_P11862	NM_018186	60
A_23_P118633	NM_022827	202
A_23_P118643	NM_001968	326
A_23_P118649	NM_001968	943
A_23_P118660	NM_152300	1456
A_23_P118660	NM_007010	1456
A_23_P118675	NM_002144	657
A_23_P118690	NM_001032293	390
A_23_P118690	NM_003457	471
A_23_P118693	NM_003593	110
A_23_P118705	NM_006923	106
A_23_P118722	NM_001671	33
A_23_P11874	NM_024569	2665
A_23_P11874	NM_003953	2665
A_23_P118749	NM_016041	329
A_23_P118774	NM_002265	1390
A_23_P118791	NM_183065	146
A_23_P118791	NM_032354	146
A_23_P118815	NM_001012270	961
A_23_P118815	NM_001168	961
A_23_P118815	NM_001012271	961
A_23_P118834	NM_001067	914
A_23_P118842	NM_031957	46
A_23_P118854	NM_003770	23
A_23_P118888	NM_000430	3941
A_23_P118894	NM_024320	72
A_23_P118909	NM_020232	618
A_23_P118946	NM_004775	2550
A_23_P118967	NM_005559	1895
A_23_P119015	NM_012397	2305
A_23_P119023	NM_001025300	514
A_23_P119040	NM_024935	562
A_23_P119042	NM_005601	72
A_23_P119084	NM_138347	1083
A_23_P119095	NM_006663	129
A_23_P119102	NM_003370	451
A_23_P119130	NM_001022	420
A_23_P119141	NM_203500	480
A_23_P119143	NM_003259	72
A_23_P11915	NM_017686	194
A_23_P119196	NM_016270	40
A_23_P119202	NM_001252	7
A_23_P119214	NM_006351	879
A_23_P119222	NM_020415	246
A_23_P119254	NM_018154	332
A_23_P119266	NM_001375	1019
A_23_P119295	NM_016581	188
A_23_P119311	NM_012315	1043
A_23_P119322	NM_052884	324
A_23_P119344	NM_003598	899
A_23_P119353	NM_017805	72
A_23_P11936	NM_145345	570
A_23_P11936	NM_183008	570
A_23_P119362	NM_001425	269
A_23_P119377	NM_004228	1084
A_23_P119377	NM_017457	1087
A_23_P119395	NM_000164	382
A_23_P119418	NM_134447	991
A_23_P119418	NM_003796	991
A_23_P119458	NM_004647	796
A_23_P119478	NM_005755	217
A_23_P119502	NM_003775	39
A_23_P119526	NM_003938	1367
A_23_P119535	NM_001405	68
A_23_P119543	NM_006339	174
A_23_P119562	NM_001928	318
A_23_P119573	NM_002248	1112
A_23_P119593	NM_024794	97
A_23_P119611	NM_022006	478
A_23_P119617	NM_172231	403
A_23_P119627	NM_015965	328
A_23_P119634	NM_007000	489
A_23_P119677	NM_001533	295
A_23_P11968	NM_033553	303
A_23_P119683	NM_017550	95
A_23_P119698	NM_016579	334
A_23_P119714	NM_001033549	233
A_23_P119732	NM_014898	733
A_23_P119735	NM_014898	1190
A_23_P119753	NM_015252	862
A_23_P119763	NM_022436	445
A_23_P119778	NM_020342	1018
A_23_P119812	NM_000408	205
A_23_P119835	NM_021209	206
A_23_P11984	NM_006934	1488
A_23_P11984	NM_201649	1488
A_23_P11984	NM_001024845	1488
A_23_P119857	NM_001008237	357
A_23_P119886	NM_001486	592
A_23_P119899	NM_004438	1391
A_23_P1199	NM_014142	342
A_23_P119916	NM_006522	43
A_23_P119923	NM_020184	102
A_23_P119936	NM_138938	175
A_23_P119943	NM_000597	14
A_23_P11995	NM_002574	524
A_23_P119964	NM_005760	301
A_23_P119992	NM_006296	175
A_23_P119992	NM_018062	515
A_23_P120002	NM_004510	278
A_23_P120002	NM_004509	675
A_23_P120002	NM_080424	747
A_23_P120048	NM_013450	436
A_23_P120056	NM_001015056	379
A_23_P120056	NM_033046	379
A_23_P120056	NM_001015055	379
A_23_P120062	NM_003203	2253
A_23_P12010	NM_015997	194
A_23_P120103	NM_002252	68
A_23_P120125	NM_024027	62
A_23_P120125	NM_199235	62
A_23_P120146	NM_004257	370
A_23_P120153	NM_173647	503
A_23_P120170	NM_145702	170
A_23_P12018	NM_152280	3835
A_23_P120182	NM_004544	531
A_23_P120194	NM_016467	1160
A_23_P120227	NM_030915	381
A_23_P120237	NM_020151	414
A_23_P120254	NM_020185	293
A_23_P120270	NM_139279	3554
A_23_P120281	NM_022336	723
A_23_P120316	NM_006636	401
A_23_P120325	NM_002254	1403
A_23_P120335	NM_006554	471
A_23_P120335	NM_001006635	471
A_23_P120345	NM_020651	535
A_23_P120354	NM_023016	1442
A_23_P120364	NM_024299	42
A_23_P120414	NM_003404	153
A_23_P120428	NM_014477	614
A_23_P120435	NM_080614	242
A_23_P120435	NM_181522	242
A_23_P12044	NM_018022	14
A_23_P120442	NM_006534	1927
A_23_P120442	NM_181659	1927
A_23_P120458	NM_018683	1976
A_23_P120467	NM_199427	85
A_23_P120472	NM_003222	663
A_23_P120504	NM_018354	239
A_23_P120513	NM_080739	38
A_23_P12053	NM_015001	205
A_23_P120557	NM_017714	679
A_23_P120572	NM_018993	1267
A_23_P120588	NM_130794	112
A_23_P120594	NM_032501	171
A_23_P1206	NM_001026	276
A_23_P1206	NM_033022	298
A_23_P120660	NM_001024	112
A_23_P120667	NM_021219	353
A_23_P120694	NM_172201	184
A_23_P120710	NM_003316	508
A_23_P120744	NM_003906	316
A_23_P120776	NM_005984	496
A_23_P120784	NM_022727	258
A_23_P12079	NM_153763	318
A_23_P12079	NM_004978	2176
A_23_P120809	NM_080839	386
A_23_P120812	NM_020070	470
A_23_P12082	NM_001025199	346
A_23_P12082	NM_004000	346
A_23_P120822	NM_016327	775
A_23_P120839	NM_001008697	555
A_23_P120845	NM_005080	201
A_23_P120860	NM_003634	423
A_23_P120863	NM_004861	14
A_23_P120883	NM_002133	13
A_23_P120899	NM_000395	161
A_23_P120902	NM_006498	32
A_23_P120915	NM_138797	343
A_23_P120921	NM_138797	474
A_23_P120931	NM_014508	497
A_23_P120933	NM_001675	55
A_23_P120941	NM_001675	757
A_23_P120942	NM_001469	74
A_23_P120947	NM_001469	648
A_23_P120953	NM_014509	67
A_23_P120970	NM_001008572	458
A_23_P120970	NM_012263	458
A_23_P120973	NM_017911	518
A_23_P120982	NM_006071	45
A_23_P121011	NM_033027	835
A_23_P121013	NM_016298	112
A_23_P121037	NM_015720	1040
A_23_P121051	NM_000532	1188
A_23_P121061	NM_003149	2029
A_23_P121064	NM_002852	386
A_23_P121082	NM_000158	61
A_23_P121095	NM_001068	239
A_23_P121106	NM_003865	192
A_23_P121120	NM_023915	385
A_23_P121122	NM_025146	1299
A_23_P121141	NM_014065	911
A_23_P121144	NM_144634	57
A_23_P121182	NM_012260	75
A_23_P121196	NM_024334	855
A_23_P121215	NM_003656	583
A_23_P121222	NM_020165	81
A_23_P121250	NM_001967	615
A_23_P121253	NM_003810	419
A_23_P121265	NM_007284	858
A_23_P121276	NM_003157	1154
A_23_P12128	NM_000549	200
A_23_P121326	NM_007022	242
A_23_P121340	NM_005108	2893
A_23_P121345	NM_018138	544
A_23_P121356	NM_020235	117
A_23_P121374	NM_001031702	173
A_23_P121386	NM_018010	1725
A_23_P121396	NM_145261	520
A_23_P12140	NM_000969	796
A_23_P121405	NM_013286	3694
A_23_P121413	NM_153330	26
A_23_P121423	NM_201567	1493
A_23_P121423	NM_001789	1493
A_23_P121441	NM_014893	533
A_23_P121447	NM_032487	581
A_23_P121459	NM_000460	155
A_23_P12147	NM_152485	616
A_23_P121480	NM_005944	629
A_23_P121489	NM_018309	370
A_23_P121499	NM_006005	498
A_23_P121506	NM_003704	741
A_23_P121527	NM_199039	246
A_23_P121527	NM_015990	246
A_23_P121527	NM_001007075	246
A_23_P121533	NM_012445	15
A_23_P121545	NM_201591	412
A_23_P121545	NM_201592	412
A_23_P12155	NM_019060	36
A_23_P121564	NM_000857	224
A_23_P121586	NM_014606	198
A_23_P121596	NM_002704	416
A_23_P121602	NM_003864	163
A_23_P121614	NM_152291	925
A_23_P121637	NM_003619	542
A_23_P121646	NM_006424	2711
A_23_P121657	NM_005114	682
A_23_P121665	NM_020777	272
A_23_P121676	NM_025212	106
A_23_P12168	NM_002810	454
A_23_P121686	NM_004757	925
A_23_P121695	NM_006419	280
A_23_P121702	NM_001014446	74
A_23_P121702	NM_152398	74
A_23_P121716	NM_005139	411
A_23_P12173	NM_181715	49
A_23_P121773	NM_004477	89
A_23_P12178	NM_181715	292
A_23_P121783	NM_024592	1074
A_23_P121795	NM_003603	2293
A_23_P121795	NM_021069	2293
A_23_P121806	NM_021204	363
A_23_P121813	NM_153343	2794
A_23_P121825	NM_024941	320
A_23_P121851	NM_018935	318
A_23_P121869	NM_021036	433
A_23_P121875	NM_022483	1282
A_23_P121885	NM_031916	169
A_23_P12189	NM_004401	695
A_23_P12189	NM_213566	695
A_23_P121898	NM_024615	459
A_23_P121945	NM_001001502	467
A_23_P121987	NM_138551	1753
A_23_P121987	NM_033035	1753
A_23_P12199	NM_052943	602
A_23_P122001	NM_002439	1113
A_23_P122007	NM_033211	508
A_23_P122027	NM_007054	5226
A_23_P122041	NM_002715	949
A_23_P122052	NM_001008397	467
A_23_P122067	NM_030945	2606
A_23_P122067	NM_181435	2606
A_23_P122068	NM_030945	2658
A_23_P122068	NM_181435	2658
A_23_P122077	NM_016591	491
A_23_P122104	NM_001017995	4346
A_23_P122116	NM_016222	468
A_23_P122127	NM_199335	2617
A_23_P122127	NM_001465	2617
A_23_P122134	NM_020167	876
A_23_P122174	NM_022550	759
A_23_P122197	NM_031966	783
A_23_P122216	NM_002317	464
A_23_P122228	NM_004553	282
A_23_P122233	NM_001014990	182
A_23_P122233	NM_014180	183
A_23_P122254	NM_005124	526
A_23_P122304	NM_001527	4883
A_23_P12231	NM_030649	1679
A_23_P122375	NM_021943	599
A_23_P122387	NM_018135	450
A_23_P122393	NM_023932	973
A_23_P12241	NM_018298	1510
A_23_P122414	NM_000409	949
A_23_P122439	NM_006995	1029
A_23_P122443	NM_005319	82
A_23_P122464	NM_006299	366
A_23_P122493	NM_007028	1361
A_23_P122508	NM_080870	677
A_23_P122532	NM_021184	522
A_23_P122545	NM_002904	341
A_23_P122563	NM_014260	208
A_23_P122579	NM_001350	525
A_23_P122582	NM_022758	53
A_23_P122582	NM_024294	53
A_23_P122600	NM_207409	207
A_23_P122615	NM_032870	358
A_23_P122624	NM_032860	278
A_23_P122662	NM_018988	39
A_23_P122674	NM_017906	412
A_23_P12272	NM_002713	195
A_23_P12272	NM_138558	195
A_23_P12272	NM_014110	195
A_23_P122724	NM_004665	187
A_23_P122775	NM_032730	1100
A_23_P122782	NM_030752	553
A_23_P122796	NM_016063	230
A_23_P122805	NM_032842	422
A_23_P122815	NM_001219	1103
A_23_P12282	NM_001004023	56
A_23_P12282	NM_003582	56
A_23_P122852	NM_001003801	23
A_23_P122852	NM_003078	23
A_23_P122876	NM_005641	10
A_23_P122876	NM_004722	31
A_23_P122896	NM_003227	1088
A_23_P122906	NM_015570	380
A_23_P122915	NM_015379	86
A_23_P12292	NM_023938	3239
A_23_P122924	NM_002192	645
A_23_P122937	NM_014800	368
A_23_P122947	NM_015060	448
A_23_P123010	NM_138707	761
A_23_P123010	NM_001707	1264
A_23_P123015	NM_001039145	733
A_23_P123018	NM_001039145	140
A_23_P123022	NM_012479	3290
A_23_P12303	NM_032785	205
A_23_P123039	NM_007342	895
A_23_P123060	NM_002214	6092
A_23_P123071	NM_001233	2655
A_23_P123096	NM_021955	330
A_23_P123108	NM_147166	642
A_23_P123112	NM_018850	1011
A_23_P123125	NM_031443	462
A_23_P123133	NM_002541	1210
A_23_P123193	NM_020445	31
A_23_P123228	NM_000111	690
A_23_P123242	NM_021163	2422
A_23_P123256	NM_014891	1866
A_23_P123265	NM_015411	637
A_23_P123276	NM_003506	1333
A_23_P123308	NM_031271	754
A_23_P123330	NM_000989	223
A_23_P123336	NM_018444	2022
A_23_P123343	NM_032869	2060
A_23_P12336	NM_018137	433
A_23_P123393	NM_004519	213
A_23_P123402	NM_184086	1127
A_23_P123402	NM_184085	1415
A_23_P123402	NM_033058	1503
A_23_P123413	NM_014729	2062
A_23_P123424	NM_000749	486
A_23_P12343	NM_000849	3060
A_23_P123440	NM_007175	3777
A_23_P123463	NM_153332	830
A_23_P123466	NM_153332	1088
A_23_P123478	NM_002603	546
A_23_P123478	NM_002604	1875
A_23_P123488	NM_024504	785
A_23_P123522	NM_018172	895
A_23_P123522	NM_152563	909
A_23_P123539	NM_002717	513
A_23_P123544	NM_017444	1290
A_23_P123555	NM_032687	172
A_23_P123563	NM_001010	52
A_23_P12357	NM_201253	990
A_23_P123582	NM_001012267	545
A_23_P123582	NM_022755	1382
A_23_P123596	NM_000170	296
A_23_P123608	NM_004972	1163
A_23_P123622	NM_003995	381
A_23_P12363	NM_005012	108
A_23_P123666	NM_018421	563
A_23_P123672	NM_014290	133
A_23_P123714	NM_002297	199
A_23_P123732	NM_001001551	36
A_23_P123763	NM_024828	1397
A_23_P123794	NM_001807	937
A_23_P123848	NM_032552	421
A_23_P123853	NM_006274	39
A_23_P123866	NM_016525	502
A_23_P123874	NM_018225	5520
A_23_P123905	NM_016042	332
A_23_P123905	NM_001002269	332
A_23_P123916	NM_138361	742
A_23_P12392	NM_080923	36
A_23_P123943	NM_004612	4218
A_23_P123974	NM_012145	46
A_23_P123987	NM_152686	2659
A_23_P124003	NM_174873	509
A_23_P124003	NM_012226	710
A_23_P124003	NM_016318	710
A_23_P124003	NM_170682	710
A_23_P124003	NM_170683	710
A_23_P124022	NM_032286	301
A_23_P124024	NM_032286	661
A_23_P124035	NM_032111	224
A_23_P124044	NM_021008	178
A_23_P12405	NM_031475	249
A_23_P124095	NM_017422	535
A_23_P124108	NM_000632	338
A_23_P124132	NM_024648	24
A_23_P124132	NM_175902	40
A_23_P124164	NM_020701	1040
A_23_P124190	NM_001003827	1641
A_23_P124190	NM_001003819	1658
A_23_P124224	NM_004941	181
A_23_P12423	NM_022089	381
A_23_P124232	NM_053281	432
A_23_P124252	NM_020397	305
A_23_P124300	NM_017429	731
A_23_P124327	NM_172349	149
A_23_P124327	NM_022455	149
A_23_P124356	NM_018202	1133
A_23_P124384	NM_006884	1225
A_23_P124417	NM_004336	294
A_23_P124427	NM_012224	923
A_23_P124438	NM_001039127	284
A_23_P124456	NM_006203	3431
A_23_P124486	NM_002833	716
A_23_P124522	NM_024819	137
A_23_P124559	NM_031300	520
A_23_P124570	NM_005246	503
A_23_P124619	NM_020672	289
A_23_P12463	NM_002826	61
A_23_P12463	NM_001004128	61
A_23_P124642	NM_005739	206
A_23_P124661	NM_145714	128
A_23_P124661	NM_148416	135
A_23_P124661	NM_148415	135
A_23_P124661	NM_007245	135
A_23_P124661	NM_148414	135
A_23_P124733	NM_015697	833
A_23_P124742	NM_212469	140
A_23_P124742	NM_001277	140
A_23_P124760	NM_014815	828
A_23_P12477	NM_012236	657
A_23_P12477	NM_001031694	679
A_23_P1248	NM_017787	1398
A_23_P124837	NM_002332	975
A_23_P124855	NM_032226	372
A_23_P124912	NM_006310	1166
A_23_P124927	NM_006480	638
A_23_P124946	NM_153610	432
A_23_P124962	NM_152832	27
A_23_P124988	NM_012285	192
A_23_P125001	NM_005052	873
A_23_P12503	NM_018230	120
A_23_P125056	NM_001702	170
A_23_P125067	NM_000806	1909
A_23_P125078	NM_173626	82
A_23_P125082	NM_002199	825
A_23_P125117	NM_173546	391
A_23_P12514	NM_175744	108
A_23_P125147	NM_004249	63
A_23_P125157	NM_032815	1435
A_23_P125164	NM_002012	157
A_23_P125171	NM_002012	879
A_23_P125204	NM_001004464	91
A_23_P12526	NM_005426	649
A_23_P12526	NM_001031685	649
A_23_P125265	NM_002266	284
A_23_P125278	NM_005409	784
A_23_P125303	NM_001555	721
A_23_P12533	NM_052997	49
A_23_P125348	NM_021210	532
A_23_P125383	NM_016192	204
A_23_P1254	NM_004832	236
A_23_P125408	NM_031304	571
A_23_P125420	NM_007100	111
A_23_P125423	NM_001733	80
A_23_P125435	NM_000812	288
A_23_P125451	NM_080921	1216
A_23_P125451	NM_002838	1216
A_23_P125451	NM_080922	1216
A_23_P125475	NM_018558	297
A_23_P12549	NM_019043	1643
A_23_P125495	NM_004065	133
A_23_P125505	NM_006240	221
A_23_P125505	NM_152224	221
A_23_P125505	NM_152226	221
A_23_P125519	NM_001007	163
A_23_P125533	NM_033215	1120
A_23_P12554	NM_016112	73
A_23_P125541	NM_033215	2081
A_23_P125553	NM_001006681	241
A_23_P125579	NM_021242	313
A_23_P125588	NM_022144	539
A_23_P125596	NM_014496	296
A_23_P125618	NM_000808	998
A_23_P125624	NM_001033583	120
A_23_P125624	NM_001037171	120
A_23_P125639	NM_003410	3717
A_23_P125643	NM_001031739	93
A_23_P125643	NM_024087	94
A_23_P125656	NM_001356	526
A_23_P125668	NM_145305	573
A_23_P125680	NM_017938	401
A_23_P125705	NM_021963	546
A_23_P125717	NM_004538	575
A_23_P12572	NM_033339	127
A_23_P12572	NM_033338	127
A_23_P12572	NM_033340	127
A_23_P125748	NM_032441	1592
A_23_P125771	NM_005334	1027
A_23_P125772	NM_014370	354
A_23_P125788	NM_152278	687
A_23_P125809	NM_173798	622
A_23_P125815	NM_005676	268
A_23_P125815	NM_152856	277
A_23_P125829	NM_000291	821
A_23_P125837	NM_016500	759
A_23_P125972	NM_199454	5307
A_23_P125972	NM_022114	5364
A_23_P125977	NM_172369	487
A_23_P125990	NM_004091	3534
A_23_P12601	NM_018706	3324
A_23_P12603	NM_017824	2392
A_23_P126037	NM_012421	269
A_23_P126057	NM_002979	782
A_23_P126075	NM_002245	367
A_23_P126103	NM_001902	167
A_23_P126103	NM_153742	167
A_23_P126120	NM_033319	684
A_23_P126129	NM_030934	1644
A_23_P126135	NM_014874	93
A_23_P126159	NM_002143	1223
A_23_P126167	NM_170782	823
A_23_P126167	NM_002249	823
A_23_P126186	NM_003676	820
A_23_P126197	NM_005626	153
A_23_P12620	NM_025235	865
A_23_P126212	NM_022111	802
A_23_P126218	NM_172313	182
A_23_P126218	NM_156038	602
A_23_P126218	NM_156039	602
A_23_P126218	NM_000760	602
A_23_P126225	NM_013945	32
A_23_P126225	NM_002584	43
A_23_P126241	NM_003760	987
A_23_P126248	NM_019062	150
A_23_P126266	NM_021958	940
A_23_P126278	NM_003465	630
A_23_P126291	NM_003094	1377
A_23_P126298	NM_000570	1263
A_23_P126298	NM_000569	1417
A_23_P126313	NM_018417	104
A_23_P126349	NM_020063	835
A_23_P12635	NM_024326	64
A_23_P126363	NM_021794	516
A_23_P126388	NM_031286	162
A_23_P126393	NM_012432	89
A_23_P126398	NM_012432	773
A_23_P126416	NM_005424	470
A_23_P126426	NM_001384	150
A_23_P126448	NM_144772	302
A_23_P126457	NM_030980	354
A_23_P126474	NM_003145	66
A_23_P126499	NM_030907	721
A_23_P126528	NM_005549	620
A_23_P126540	NM_020683	649
A_23_P126582	NM_001232	619
A_23_P126584	NM_005894	401
A_23_P126593	NM_005620	238
A_23_P126605	NM_013353	120
A_23_P126613	NM_080429	15
A_23_P126623	NM_002631	650
A_23_P126649	NM_024554	791
A_23_P126658	NM_001012276	268
A_23_P126677	NM_058248	320
A_23_P126677	NM_021233	320
A_23_P126689	NM_001014443	438
A_23_P126706	NM_004673	1598
A_23_P126716	NM_016311	74
A_23_P126735	NM_000572	446
A_23_P126757	NM_023015	361
A_23_P126782	NM_001993	1014
A_23_P126790	NM_006513	423
A_23_P12680	NM_002778	933
A_23_P126803	NM_005717	1217
A_23_P126825	NM_003051	1283
A_23_P126836	NM_003326	326
A_23_P126844	NM_003790	47
A_23_P126844	NM_148965	47
A_23_P126844	NM_148966	47
A_23_P126844	NM_148967	47
A_23_P126869	NM_016233	739
A_23_P126888	NM_017596	564
A_23_P126899	NM_003846	379
A_23_P126908	NM_003820	88
A_23_P126917	NM_001542	3019
A_23_P126917	NM_001007237	3019
A_23_P126939	NM_003929	1776
A_23_P126970	NM_006335	748
A_23_P126992	NM_005470	1603
A_23_P126992	NM_001012750	1603
[truncated: 25,598 more rows]
